# Supplementary material for: Stevens–Johnson Syndrome and Toxic Epidermal Necrolysis: A Systematic Review of Ophthalmic Management and Treatment
Source: Vision (Basel). 2025 Sep 11;9(3):78. doi: 10.3390/vision9030078 (PMC12452647; doi:10.3390/vision9030078)
Supplement: Supplementary file 1 [file vision-09-00078-s001.zip]

Archive with 4 entries (3 files):
- vision-3830431-supplementary/
- vision-3830431-supplementary/Table S1-edited.pdf
- vision-3830431-supplementary/Table S2-edited.pdf
- vision-3830431-supplementary/Table S3.xlsx
