# Supplementary material for: Stevens–Johnson Syndrome and Toxic Epidermal Necrolysis: A Systematic Review of Ophthalmic Management and Treatment
Source: Vision (Basel). 2025 Sep 11;9(3):78. doi: 10.3390/vision9030078 (PMC12452647; doi:10.3390/vision9030078)
Supplement: Supplementary file 1 [file vision-09-00078-s001.zip › vision-3830431-supplementary/Table S3.xlsx]

## Sheet: Summary
Case Reports — JBI appraisal summary
Item	Yes	No	Unclear	Not applicable	Total	% Yes
Were patient demographics clearly described?	59	0	0	0	59	1
Was the patient’s history clearly described and presented as a timeline?	59	0	0	0	59	1
Was the current clinical condition clearly described?	59	0	0	0	59	1
Were diagnostic tests or assessment methods clearly described?	35	0	24	0	59	0.59322
Was the intervention(s) or treatment procedure(s) clearly described?	59	0	0	0	59	1
Was the post-intervention clinical condition clearly described?	59	0	0	0	59	1
Were adverse events (harms) or unanticipated events identified and described?	50	3	6	0	59	0.847458
Does the case report provide takeaway lessons?	59	0	0	0	59	1
Case Series — JBI appraisal summary
Item	Yes	No	Unclear	Not applicable	Total	% Yes
Were there clear criteria for inclusion in the case series?	96	3	15	0	114	0.842105
Was the condition measured in a standard, reliable way for all participants?	99	2	13	0	114	0.868421
Were valid methods used for identification of the condition for all participants?	106	0	8	0	114	0.929825
Did the case series have consecutive inclusion of participants?	45	12	57	0	114	0.394737
Did the case series have complete inclusion of participants?	61	20	33	0	114	0.535088
Was there clear reporting of demographics of the participants in the study?	112	0	2	0	114	0.982456
Was there clear reporting of clinical information of the participants?	113	0	1	0	114	0.991228
Were the outcomes or follow-up results of cases clearly reported?	109	0	5	0	114	0.95614
Was there clear reporting of the presenting site(s)/clinic(s) demographic information?	64	0	50	0	114	0.561404
Was statistical analysis appropriate?	95	14	3	2	114	0.833333
Cross-sectional — JBI appraisal summary
Item	Yes	No	Unclear	Not applicable	Total	% Yes
Were the criteria for inclusion in the sample clearly defined?	1	0	0	0	1	1
Were the study subjects and the setting described in detail?	1	0	0	0	1	1
Was the exposure measured in a valid and reliable way?	0	0	1	0	1	0
Were objective, standard criteria used for measurement of the condition?	1	0	0	0	1	1
Were confounding factors identified?	0	0	1	0	1	0
Were strategies to deal with confounding factors stated?	0	1	0	0	1	0
Were outcomes measured in a valid and reliable way?	1	0	0	0	1	1
Was appropriate statistical analysis used?	0	0	1	0	1	0
Cohort — JBI appraisal summary
Item	Yes	No	Unclear	Not applicable	Total	% Yes
Were the two groups similar and recruited from the same population?	3	5	4	2	14	0.214286
Were the exposures measured similarly to assign people to both exposed and unexposed groups?	13	0	0	1	14	0.928571
Was the exposure measured in a valid and reliable way?	13	0	1	0	14	0.928571
Were confounding factors identified?	1	10	3	0	14	0.0714286
Were strategies to deal with confounding factors stated?	3	9	2	0	14	0.214286
Were the groups/participants free of the outcome at the start of the study (or at the moment of exposure)?	8	3	1	2	14	0.571429
Were the outcomes measured in a valid and reliable way?	8	3	3	0	14	0.571429
Was the follow-up time reported and sufficient to be long enough for outcomes to occur?	12	1	1	0	14	0.857143
Was follow-up complete, and if not, were differences between groups in terms of their follow-up adequately described and analyzed?	0	10	4	0	14	0
Were strategies to address incomplete follow-up utilized?	0	14	0	0	14	0
Was appropriate statistical analysis used?	6	8	0	0	14	0.428571
RCT — JBI appraisal summary
Item	Yes	No	Unclear	Not applicable	Total	% Yes
Was true randomization used for assignment of participants to treatment groups?	3	0	0	0	3	1
Was allocation to treatment groups concealed?	0	0	3	0	3	0
Were treatment groups similar at baseline?	2	0	1	0	3	0.666667
Were participants blind to treatment assignment?	1	2	0	0	3	0.333333
Were those delivering treatment blind to treatment assignment?	0	2	1	0	3	0
Were outcomes assessors blind to treatment assignment?	3	0	0	0	3	1
Were treatment groups treated identically other than the intervention of interest?	0	2	1	0	3	0
Was follow-up complete, and if not, were differences between groups in terms of their follow-up adequately described and analyzed?	3	0	0	0	3	1
Were participants analyzed in the groups to which they were randomized?	0	0	3	0	3	0
Were outcomes measured in the same way for treatment groups?	1	0	2	0	3	0.333333
Were outcomes measured in a reliable way?	0	0	3	0	3	0
Was appropriate statistical analysis used?	0	3	0	0	3	0
Was the trial design appropriate, and were any deviations from the standard RCT design accounted for?	0	3	0	0	3	0
Case- Control JBI appraisal summary
Item	Yes	No	Unclear	Not applicable	Total	% Yes
Were the groups comparable other than the presence of disease in cases or the absence of disease in controls?	0	0	1	0	1	0
Were cases and controls matched appropriately?	0	1	0	0	1	0
Were the same criteria used for identification of cases and controls?	1	0	0	0	1	1
Was exposure measured in a standard, valid and reliable way?	1	0	0	0	1	1
Was exposure measured in the same way for cases and controls?	1	0	0	0	1	1
Were confounding factors identified?	0	0	1	0	1	0
Were strategies to deal with confounding factors stated?	0	1	0	0	1	0
Were outcomes assessed in a standard, valid and reliable way for cases and controls?	1	0	0	0	1	1
Was the exposure period of interest long enough to be meaningful?	1	0	0	0	1	1
Was appropriate statistical analysis used?	0	0	1	0	1	0
NRCT JBI appraisal summary
Item	Yes	No	Unclear	Not applicable	Total	% Yes
Is it clear in the study what is the “cause” and what is the “effect” (i.e. there is no confusion about which variable comes first)?	2	0	0	0	2	1
Was there a control group?	1	1	0	0	2	0.5
Were participants included in any comparisons similar?	1	0	0	1	2	0.5
Were the participants included in any comparisons receiving similar treatment/care, other than the exposure or intervention of interest?	1	0	0	1	2	0.5
Were there multiple measurements of the outcome, both pre and post the intervention/exposure?	2	0	0	0	2	1
Were the outcomes of participants included in any comparisons measured in the same way?	2	0	0	0	2	1
Were outcomes measured in a reliable way?	0	0	2	0	2	0
Was follow-up complete and if not, were differences between groups in terms of their follow-up adequately described and analyzed?	1	0	1	0	2	0.5
Was appropriate statistical analysis used?	0	2	0	0	2	0

## Sheet: Case Reports
Study ID	Author (Year)	Were patient demographics clearly described?	Was the patient’s history clearly described and presented as a timeline?	Was the current clinical condition clearly described?	Were diagnostic tests or assessment methods clearly described?	Was the intervention(s) or treatment procedure(s) clearly described?	Was the post-intervention clinical condition clearly described?	Were adverse events (harms) or unanticipated events identified and described?	Does the case report provide takeaway lessons?	Overall Comment
1	Tsubota et al. 2002	Yes	Yes	Yes	Unclear	Yes	Yes	Yes	Yes	7/8 yes
2	Geerling et al. 2003	Yes	Yes	Yes	Unclear	Yes	Yes	Unclear	Yes	6/8 yes
3	Park et al. 2003	Yes	Yes	Yes	Unclear	Yes	Yes	No	Yes	6/8 yes
4	Goldberg et al. 2004	Yes	Yes	Yes	Unclear	Yes	Yes	Yes	Yes	7/8 yes
5	Fukuda et al. 2005	Yes	Yes	Yes	Yes	Yes	Yes	Yes	Yes	8/8 yes
6	Kobayashi et al. 2006	Yes	Yes	Yes	Yes	Yes	Yes	Yes	Yes	8/8 yes
7	Ang et al. 2007	Yes	Yes	Yes	Yes	Yes	Yes	Yes	Yes	8/8 yes
8	Tandon et al. 2007	Yes	Yes	Yes	Unclear	Yes	Yes	Yes	Yes	7/8 yes
9	Jain et al. 2008	Yes	Yes	Yes	Yes	Yes	Yes	No	Yes	7/8 yes
10	Shay et al. 2010	Yes	Yes	Yes	Unclear	Yes	Yes	Yes	Yes	7/8 yes
11	Das et al. 2011	Yes	Yes	Yes	Yes	Yes	Yes	Yes	Yes	8/8 yes
12	Lau et al. 2011	Yes	Yes	Yes	Yes	Yes	Yes	Yes	Yes	8/8 yes
13	Onaran et al. 2011	Yes	Yes	Yes	Unclear	Yes	Yes	Yes	Yes	7/8 yes
14	Sc et al. 2011	Yes	Yes	Yes	Unclear	Yes	Yes	Yes	Yes	7/8 yes
15	Uy et al. 2011	Yes	Yes	Yes	Yes	Yes	Yes	Yes	Yes	8/8 yes
16	Yagi et al. 2011	Yes	Yes	Yes	Yes	Yes	Yes	Yes	Yes	8/8 yes
17	Barua et al. 2012	Yes	Yes	Yes	Unclear	Yes	Yes	Yes	Yes	7/8 yes
18	Hess et al. 2012	Yes	Yes	Yes	Unclear	Yes	Yes	Yes	Yes	7/8 yes
19	Kesarwani et al. 2012	Yes	Yes	Yes	Yes	Yes	Yes	No	Yes	7/8 yes
20	Kolomeyer et al. 2013	Yes	Yes	Yes	Unclear	Yes	Yes	Yes	Yes	7/8 yes
21	Md Noh et al. 2013	Yes	Yes	Yes	Yes	Yes	Yes	Yes	Yes	8/8 yes
22	Pruet et al. 2014	Yes	Yes	Yes	Unclear	Yes	Yes	Yes	Yes	7/8 yes
23	Cheung et al. 2016	Yes	Yes	Yes	Unclear	Yes	Yes	Yes	Yes	7/8 yes
24	Barry et al. 2018	Yes	Yes	Yes	Yes	Yes	Yes	Yes	Yes	8/8 yes
25	Chan et al. 2018	Yes	Yes	Yes	Yes	Yes	Yes	Yes	Yes	8/8 yes
26	Filippi et al. 2018	Yes	Yes	Yes	Yes	Yes	Yes	Yes	Yes	8/8 yes
27	Gu et al. 2018	Yes	Yes	Yes	Yes	Yes	Yes	Yes	Yes	8/8 yes
28	Bas et al. 2019	Yes	Yes	Yes	Unclear	Yes	Yes	Yes	Yes	7/8 yes
29	Hashimoto et al. 2019	Yes	Yes	Yes	Yes	Yes	Yes	Yes	Yes	8/8 yes
30	Alvarado-Villacorta et al. 2020	Yes	Yes	Yes	Yes	Yes	Yes	Yes	Yes	8/8 yes
31	Nakatsuka et al. 2020	Yes	Yes	Yes	Unclear	Yes	Yes	Yes	Yes	7/8 yes
32	Shegaonkar 2020	Yes	Yes	Yes	Unclear	Yes	Yes	Yes	Yes	7/8 yes
33	Sudana et al. 2020	Yes	Yes	Yes	Yes	Yes	Yes	Yes	Yes	8/8 yes
34	Chan et al. 2021	Yes	Yes	Yes	Yes	Yes	Yes	Yes	Yes	8/8 yes
35	Elhusseiny et al. 2021	Yes	Yes	Yes	Yes	Yes	Yes	Yes	Yes	8/8 yes
36	Huhtanen et al. 2021	Yes	Yes	Yes	Yes	Yes	Yes	Unclear	Yes	7/8 yes
37	Mahmood et al. 2021	Yes	Yes	Yes	Unclear	Yes	Yes	Yes	Yes	7/8 yes
38	Ngowyutagon et al. 2021	Yes	Yes	Yes	Yes	Yes	Yes	Yes	Yes	8/8 yes
39	Santamaria et al. 2021	Yes	Yes	Yes	Unclear	Yes	Yes	Yes	Yes	7/8 yes
40	Shahraki et al. 2021	Yes	Yes	Yes	Unclear	Yes	Yes	Yes	Yes	7/8 yes
41	Kanazawa et al. 2022	Yes	Yes	Yes	Yes	Yes	Yes	Yes	Yes	8/8 yes
42	Mitani et al. 2022	Yes	Yes	Yes	Yes	Yes	Yes	Yes	Yes	8/8 yes
43	Ryu et al. 2022	Yes	Yes	Yes	Unclear	Yes	Yes	Yes	Yes	7/8 yes
44	Sharma et al. 2022	Yes	Yes	Yes	Unclear	Yes	Yes	Yes	Yes	7/8 yes
45	Sims et al. 2022	Yes	Yes	Yes	Unclear	Yes	Yes	Yes	Yes	7/8 yes
46	Arboleda et al. 2023	Yes	Yes	Yes	Yes	Yes	Yes	Yes	Yes	8/8 yes
47	Bourke et al. 2023	Yes	Yes	Yes	Yes	Yes	Yes	Yes	Yes	8/8 yes
48	Doctor et al. 2023	Yes	Yes	Yes	Yes	Yes	Yes	Yes	Yes	8/8 yes
49	Hooshmandi et al. 2023	Yes	Yes	Yes	Yes	Yes	Yes	Unclear	Yes	7/8 yes
50	Shamloul et al. 2023	Yes	Yes	Yes	Unclear	Yes	Yes	Yes	Yes	7/8 yes
51	Shlager et al. 2023	Yes	Yes	Yes	Yes	Yes	Yes	Unclear	Yes	7/8 yes
52	Suzuki et al. 2023	Yes	Yes	Yes	Yes	Yes	Yes	Yes	Yes	8/8 yes
53	Tsai et al. 2023	Yes	Yes	Yes	Yes	Yes	Yes	Yes	Yes	8/8 yes
54	Abulfateh et al. 2024	Yes	Yes	Yes	Yes	Yes	Yes	Yes	Yes	8/8 yes
55	Bai et al. 2024	Yes	Yes	Yes	Yes	Yes	Yes	Unclear	Yes	7/8 yes
56	Chen et al. 2024	Yes	Yes	Yes	Yes	Yes	Yes	Yes	Yes	8/8 yes
57	Kwong et al. 2024	Yes	Yes	Yes	Yes	Yes	Yes	Yes	Yes	8/8 yes
58	Subramanian et al. 2024	Yes	Yes	Yes	Yes	Yes	Yes	Unclear	Yes	7/8 yes
59	Ciralsky et al. 2013	Yes	Yes	Yes	Unclear	Yes	Yes	Yes	Yes	7/8 yes

## Sheet: Case Series
Study ID	Author (Year)	Were there clear criteria for inclusion in the case series?	Was the condition measured in a standard, reliable way for all participants?	Were valid methods used for identification of the condition for all participants?	Did the case series have consecutive inclusion of participants?	Did the case series have complete inclusion of participants?	Was there clear reporting of demographics of the participants in the study?	Was there clear reporting of clinical information of the participants?	Were the outcomes or follow-up results of cases clearly reported?	Was there clear reporting of the presenting site(s)/clinic(s) demographic information?	Was statistical analysis appropriate?	Overall Comment
1	Tseng et al. 1998	Yes	Yes	Yes	Yes	Yes	Yes	Yes	Yes	Yes	No	9/10 yes
2	Dua et al. 1999	Unclear	Unclear	Yes	Yes	Unclear	Yes	Yes	Unclear	Yes	No	5/10 yes
3	Rao et al. 1999	Unclear	Yes	Yes	Unclear	Unclear	Yes	Yes	Unclear	Yes	No	5/10 yes
4	Tsubota et al. 1999	Unclear	Yes	Yes	Unclear	Unclear	Yes	Yes	Unclear	Yes	No	5/10 yes
5	Honavar et al. 2000	Yes	Yes	Yes	Yes	Yes	Yes	Yes	Yes	Yes	Yes	10/10 yes
6	Romero-Rangel et al. 2000	Yes	Yes	Yes	Yes	Unclear	Yes	Yes	Yes	Yes	Yes	9/10 yes
7	Rosenthal et al. 2000	Yes	Yes	Yes	Yes	Unclear	Yes	Yes	Yes	Yes	Unclear	8/10 yes
8	Shimazaki et al. 2000	Yes	Yes	Yes	Yes	Unclear	Yes	Yes	Yes	Yes	Yes	9/10 yes
9	Daya et al. 2001	No	Yes	Yes	No	Unclear	Yes	Yes	Yes	Yes	Yes	7/10 yes
10	Koizumi et al. 2001	Yes	Yes	Yes	Unclear	Yes	Yes	Yes	Yes	Yes	Unclear	8/10 yes
11	Tappin et al. 2001	No	Unclear	Yes	No	No	Unclear	Yes	Unclear	Yes	No	3/10 yes
12	John et al. 2002	No	Yes	Yes	No	No	Yes	Yes	Yes	Yes	No	6/10 yes
13	Samson et al. 2002	Yes	Yes	Yes	Unclear	Yes	Yes	Yes	Yes	Yes	Yes	9/10 yes
14	Shimakazi et al. 2002	Yes	Unclear	Yes	No	No	Yes	Yes	Yes	Yes	Yes	7/10 yes
15	Solomon et al. 2002	Yes	Yes	Yes	Yes	Unclear	Yes	Yes	Yes	Yes	Yes	9/10 yes
16	Gomes et al. 2003	Yes	Yes	Yes	Yes	Unclear	Yes	Yes	Yes	Yes	Yes	9/10 yes
17	Solomon et al. 2003	Yes	Yes	Yes	Yes	Yes	Yes	Yes	Yes	Yes	Yes	10/10 yes
18	Kaido et al. 2004	Yes	Yes	Yes	Unclear	Unclear	Yes	Yes	Yes	Yes	Yes	8/10 yes
19	Lam et al. 2004	Yes	Yes	Yes	Unclear	Unclear	Yes	Yes	Yes	Yes	No	7/10 yes
20	Nakamura et al. 2004	Yes	Yes	Yes	No	Unclear	Yes	Yes	Yes	Yes	Yes	8/10 yes
21	Nakamura et al. 2006	Yes	Yes	Yes	Yes	Yes	Yes	Yes	Yes	Yes	Yes	10/10 yes
22	De Rojas et al. 2007	Yes	Yes	Yes	Yes	Yes	Yes	Yes	Yes	Yes	Yes	10/10 yes
23	Sayegh et al. 2008	Yes	Yes	Yes	Yes	Yes	Yes	Yes	Yes	Yes	Yes	10/10 yes
24	Uy et al. 2008	Unclear	Yes	Yes	No	Unclear	Yes	Yes	Yes	Yes	Yes	7/10 yes
25	Araki et al. 2009	Yes	Yes	Yes	Yes	Yes	Yes	Yes	Yes	Yes	Yes	10/10 yes
26	Tougeron-Brousseau et al. 2009	Yes	Yes	Yes	Unclear	Unclear	Yes	Yes	Yes	Yes	Yes	8/10 yes
27	Iyer et al. 2010	Yes	Yes	Yes	Unclear	Unclear	Yes	Yes	Yes	Yes	Yes	8/10 yes
28	Marinho et al. 2010	Yes	Yes	Yes	Unclear	Unclear	Yes	Yes	Yes	Yes	Yes	8/10 yes
29	Shammas et al. 2010	Yes	Yes	Yes	Yes	Yes	Yes	Yes	Yes	Yes	Yes	10/10 yes
30	Finkelstein et al. 2011	Yes	Yes	Yes	Yes	Yes	Yes	Yes	Yes	Yes	Yes	10/10 yes
31	Gregory, D.G 2011	Yes	Yes	Yes	Yes	No	Yes	Yes	Yes	Yes	Yes	9/10 yes
32	Liu et al. 2011	Yes	Yes	Yes	Unclear	Unclear	Yes	Yes	Yes	Yes	Yes	8/10 yes
33	Pujari et al. 2011	Yes	Yes	Yes	Yes	Yes	Yes	Yes	Yes	Yes	Yes	10/10 yes
34	Satake et al. 2011	Yes	Yes	Yes	Unclear	Unclear	Yes	Yes	Yes	Yes	Yes	8/10 yes
35	Huang et al. 2012	Yes	Yes	Yes	Unclear	Unclear	Yes	Yes	Yes	Yes	Yes	8/10 yes
36	Sant’Anna et al. 2012	Yes	Yes	Yes	Unclear	Unclear	Yes	Yes	Yes	Yes	Yes	8/10 yes
37	Kim et al. 2013	Yes	Yes	Yes	Yes	Yes	Yes	Yes	Yes	Yes	Yes	10/10 yes
38	Ling et al. 2013	Yes	Yes	Yes	Unclear	Unclear	Yes	Yes	Yes	Yes	Yes	8/10 yes
39	Prabhasawat et al. 2013	Yes	Yes	Yes	Unclear	Unclear	Yes	Yes	Yes	Yes	Yes	8/10 yes
40	Sotozono et al. 2013	Yes	Yes	Yes	Yes	Yes	Yes	Yes	Yes	Yes	Yes	10/10 yes
41	Tomlins et al. 2013	Unclear	Yes	Yes	No	Unclear	Yes	Yes	Yes	Yes	Not applicable	6/10 yes
42	Basu et al. 2014	Unclear	Yes	Yes	No	No	Yes	Yes	Yes	Yes	Not applicable	6/10 yes
43	De Oliveira et al. 2014	Yes	Yes	Yes	Yes	Yes	Yes	Yes	Yes	Yes	Yes	10/10 yes
44	Heur et al. 2014	Yes	Yes	Yes	Unclear	No	Yes	Yes	Yes	Yes	Yes	8/10 yes
45	Iyer et al. 2014	Yes	Yes	Yes	Yes	Unclear	Yes	Yes	Yes	Yes	Yes	9/10 yes
46	López-García et al. 2014	Yes	Yes	Yes	Unclear	Unclear	Yes	Yes	Yes	Yes	Yes	8/10 yes
47	Sotozono et al. 2014	Yes	Yes	Yes	Yes	Yes	Yes	Yes	Yes	Yes	Yes	10/10 yes
48	Sotozono et al. 2014	Yes	Yes	Yes	Unclear	Unclear	Yes	Yes	Yes	Yes	Yes	8/10 yes
49	Wang et al. 2014	Yes	Yes	Yes	Unclear	Unclear	Yes	Yes	Yes	Yes	Yes	8/10 yes
50	Agrawal et al. 2015	Yes	No	Yes	Unclear	Unclear	Yes	Yes	Yes	Yes	Yes	7/10 yes
51	Alexander et al. 2015	Yes	Yes	Yes	Yes	Yes	Yes	Yes	Yes	Yes	Yes	10/10 yes
52	Catt et al. 2016	Yes	No	Yes	Yes	Yes	Yes	Yes	Yes	Yes	Yes	9/10 yes
53	La Porta Weber et al. 2016	Yes	Yes	Yes	Unclear	Unclear	Yes	Yes	Yes	Yes	Yes	8/10 yes
54	Ma et al. 2016	Unclear	Unclear	Unclear	Yes	Yes	Yes	Yes	Yes	Unclear	Yes	6/10 yes
55	Ahmad et al. 2017	Yes	Unclear	Unclear	Unclear	No	Yes	Yes	Yes	Unclear	Unclear	4/10 yes
56	Ma et al. 2017	Yes	Yes	Yes	Unclear	Yes	Yes	Yes	Yes	Unclear	Yes	8/10 yes
57	Pinna et al. 2017	Unclear	Yes	Yes	Unclear	Yes	Yes	Yes	Yes	Unclear	No	6/10 yes
58	Basu et al. 2018	Yes	Yes	Yes	Unclear	Yes	Yes	Yes	Yes	Unclear	Yes	8/10 yes
59	Kalhorn et al. 2018	Unclear	Unclear	Yes	Unclear	Yes	Yes	Yes	Yes	Unclear	Yes	6/10 yes
60	Nguyen et al. 2018	Yes	Yes	Yes	Unclear	Yes	Yes	Yes	Yes	Yes	Yes	9/10 yes
61	Osaki et al. 2018	Yes	Yes	Yes	Unclear	Yes	Yes	Yes	Yes	Unclear	No	7/10 yes
62	Sevik et al. 2018	Yes	Yes	Yes	Unclear	Yes	Yes	Yes	Yes	Unclear	Yes	8/10 yes
63	Choe et al. 2019	Yes	Yes	Yes	Unclear	Yes	Yes	Yes	Yes	Unclear	Yes	8/10 yes
64	Gopakumar et al. 2019	Yes	Yes	Yes	Unclear	Yes	Yes	Yes	Yes	Unclear	Yes	8/10 yes
65	Iyer et al. 2019	Yes	Yes	Yes	Unclear	No	Yes	Yes	Yes	Unclear	Yes	7/10 yes
66	Kara et al. 2019	Unclear	Unclear	Unclear	Unclear	Yes	Yes	Yes	Yes	Unclear	Yes	5/10 yes
67	Lee et al. 2019	Yes	Yes	Yes	Yes	Yes	Yes	Yes	Yes	Unclear	Yes	9/10 yes
68	Shanbhag et al. 2019	Yes	Yes	Yes	Unclear	Yes	Yes	Yes	Yes	Unclear	Yes	8/10 yes
69	Wang et al. 2019	Yes	Unclear	Yes	Unclear	No	Yes	Unclear	Yes	Unclear	No	4/10 yes
70	Yoon et al. 2019	Yes	Yes	Yes	Unclear	Yes	Yes	Yes	Yes	Unclear	Yes	8/10 yes
71	Abrol et al. 2020	Unclear	Yes	Unclear	Unclear	Unclear	Yes	Yes	Yes	Unclear	No	4/10 yes
72	De la Sen-Corcuera et al. 2020	Yes	Yes	Yes	Unclear	Yes	Yes	Yes	Yes	Unclear	Yes	8/10 yes
73	Itoi et al. 2020	Yes	Yes	Yes	Unclear	Yes	Yes	Yes	Yes	Unclear	Yes	8/10 yes
74	Shanbhag et al. 2020	Yes	Yes	Yes	Yes	Yes	Yes	Yes	Yes	Unclear	Yes	9/10 yes
75	Jabbour et al. 2021	Yes	Unclear	Yes	Unclear	Yes	Yes	Yes	Yes	Unclear	Yes	8/10 yes
76	Ma et al. 2021	Yes	Yes	Yes	No	Yes	Yes	Yes	Yes	Unclear	Yes	8/10 yes
77	Mieno et al. 2021	Yes	Yes	Yes	Unclear	Yes	Yes	Yes	Yes	Unclear	Yes	8/10 yes
78	Mimouni et al. 2021	Yes	Yes	Yes	Yes	No	Yes	Yes	Yes	Unclear	Yes	8/10 yes
79	Moon et al. 2021	Yes	Yes	Yes	Unclear	Yes	Yes	Yes	Yes	Unclear	Yes	8/10 yes
80	Sant’Anna et al. 2021	Yes	Yes	Yes	Unclear	Yes	Yes	Yes	Yes	Unclear	No	7/10 yes
81	Utine et al. 2021	Unclear	Unclear	Unclear	Yes	Yes	Yes	Yes	Yes	Unclear	Yes	6/10 yes
82	Venugopal et al. 2021	Yes	Yes	Yes	Yes	Yes	Yes	Yes	Yes	Unclear	Yes	9/10 yes
83	Aziza et al. 2022	Unclear	Unclear	Unclear	Unclear	Unclear	Yes	Yes	Yes	Unclear	Yes	4/10 yes
84	Booranapong et al. 2022	Yes	Yes	Yes	Unclear	Yes	Yes	Yes	Yes	Unclear	Yes	8/10 yes
85	Katz et al. 2022	Yes	Yes	Yes	Unclear	Yes	Yes	Yes	Yes	Unclear	Yes	8/10 yes
86	Liao et al. 2022	Unclear	Yes	Yes	No	No	Yes	Yes	Yes	Unclear	Yes	6/10 yes
87	Pradeep et al. 2022	Yes	Unclear	Unclear	Yes	Yes	Yes	Yes	Yes	Unclear	Yes	7/10 yes
88	Susiyanti et al. 2022	Yes	Yes	Yes	Unclear	Yes	Yes	Yes	Yes	Unclear	Yes	8/10 yes
89	Asghari et al. 2023	Yes	Yes	Yes	Unclear	No	Yes	Yes	Yes	Unclear	Yes	7/10 yes
90	Ceylan et al. 2023	Yes	Yes	Yes	Unclear	Yes	Yes	Yes	Yes	Unclear	Yes	8/10 yes
91	Chiu et al. 2023	Yes	Yes	Yes	Unclear	Yes	Yes	Yes	Yes	Unclear	Yes	8/10 yes
92	Gupta et al. 2023	Yes	Yes	Yes	Yes	Yes	Yes	Yes	Yes	Unclear	No	8/10 yes
93	Matsumoto et al. 2023	Yes	Yes	Yes	Yes	Yes	Yes	Yes	Yes	Unclear	Yes	9/10 yes
94	Mimouni et al. 2023	Yes	Yes	Yes	Yes	Yes	Yes	Yes	Yes	Unclear	Yes	9/10 yes
95	Shree et al. 2023	Yes	Yes	Yes	Yes	Yes	Yes	Yes	Yes	Unclear	Yes	9/10 yes
96	Singh et al. 2023	Yes	Yes	Yes	Unclear	Yes	Yes	Yes	Yes	Unclear	Yes	8/10 yes
97	Singh et al. 2023	Yes	Yes	Yes	Yes	No	Yes	Yes	Yes	Unclear	No	7/10 yes
98	Zhang et al. 2023	Yes	Yes	Yes	Unclear	Yes	Yes	Yes	Yes	Unclear	Yes	8/10 yes
99	Gueudry et al. 2024	Unclear	Unclear	Unclear	No	Yes	Yes	Yes	Yes	Unclear	Yes	5/10 yes
100	Peng et al. 2024	Yes	Yes	Yes	Yes	Yes	Yes	Yes	Yes	Unclear	Yes	9/10 yes
101	Sharma et al. 2024	Yes	Yes	Yes	Yes	Yes	Yes	Yes	Yes	Unclear	Yes	9/10 yes
102	Yao et al. 2024	Yes	Yes	Yes	Unclear	Yes	Yes	Yes	Yes	Unclear	Yes	8/10 yes
103	Wróblewska-Czajka et al. 2024	Yes	Yes	Yes	Unclear	Unclear	Yes	Yes	Yes	Unclear	Yes	7/10 yes
104	Gregory. 2016	Yes	Yes	Yes	Yes	Yes	Unclear	Yes	Yes	Yes	Yes	9/10 yes
105	Sato et al. 2018	Yes	Yes	Yes	Yes	Yes	Yes	Yes	Unclear	Yes	Yes	9/10 yes
106	Shanbhag et al. 2020	Yes	Yes	Yes	Yes	No	Yes	Yes	Yes	Yes	Yes	9/10 yes
107	Shimazaki et al. 2020	Yes	Yes	Yes	Yes	No	Yes	Yes	Yes	Yes	Yes	9/10 yes
108	Yang et al. 2021	Yes	Yes	Yes	Yes	Unclear	Yes	Yes	Yes	Yes	Yes	9/10 yes
109	Iannetti et al. 2022	Yes	Yes	Yes	Yes	No	Yes	Yes	Yes	Yes	Yes	9/10 yes
110	Komai et al. 2022	Yes	Yes	Yes	Yes	No	Yes	Yes	Yes	Yes	Yes	9/10 yes
111	Mortensen et al. 2023	Yes	Yes	Yes	Unclear	Yes	Yes	Yes	Yes	Yes	Yes	9/10 yes
112	Yoshikawa et al. 2023	Yes	Yes	Yes	Unclear	No	Yes	Yes	Yes	Yes	Yes	8/10 yes
113	Aziza et al. 2024	Yes	Yes	Yes	Unclear	No	Yes	Yes	Yes	Yes	Yes	8/10 yes
114	Zhu et al. 2023	Yes	Yes	Yes	No	No	Yes	Yes	Yes	Unclear	Yes

## Sheet: Cross-sectional
Study ID	Author (Year)	Were the criteria for inclusion in the sample clearly defined?	Were the study subjects and the setting described in detail?	Was the exposure measured in a valid and reliable way?	Were objective, standard criteria used for measurement of the condition?	Were confounding factors identified?	Were strategies to deal with confounding factors stated?	Were outcomes measured in a valid and reliable way?	Was appropriate statistical analysis used?	Overall Comment
1	Sotozono et al. 2009	Yes	Yes	Unclear	Yes	Unclear	No	Yes	Unclear	4/8 yes

## Sheet: Cohort
Study ID	Author (Year)	Were the two groups similar and recruited from the same population?	Were the exposures measured similarly to assign people to both exposed and unexposed groups?	Was the exposure measured in a valid and reliable way?	Were confounding factors identified?	Were strategies to deal with confounding factors stated?	Were the groups/participants free of the outcome at the start of the study (or at the moment of exposure)?	Were the outcomes measured in a valid and reliable way?	Was the follow-up time reported and sufficient to be long enough for outcomes to occur?	Was follow-up complete, and if not, were differences between groups in terms of their follow-up adequately described and analyzed?	Were strategies to address incomplete follow-up utilized?	Was appropriate statistical analysis used?	Overall Comment
1	Yip et al. 2005	No	Yes	Yes	No	No	No	No	Yes	No	No	No	3/11 yes
2	Chang et al. 2007	No	Yes	Yes	No	No	No	Unclear	No	Unclear	No	No	2/11 yes
3	Yip et al. 2007	No	Yes	Yes	Unclear	Yes	Yes	No	Yes	No	No	Yes	6/11 yes
4	Papakostas et al. 2015	Not applicable	Not applicable	Yes	No	No	Not applicable	Yes	Yes	No	No	Yes	4/11 yes
5	Iyer et al. 2016	No	Yes	Yes	No	No	No	No	Yes	No	No	No	3/11 yes
6	Shanbhag et al. 2019	Yes	Yes	Yes	Unclear	Unclear	Yes	Yes	Yes	No	No	Yes	7/11 yes
7	Xiang et al. 2019	Unclear	Yes	Yes	No	No	Unclear	Yes	Unclear	No	No	No	3/11 yes
8	Hall et al. 2021	Yes	Yes	Unclear	Yes	Unclear	Yes	Yes	Yes	Unclear	No	Yes	7/11 yes
9	Jovanovic et al. 2021	Unclear	Yes	Yes	Unclear	Yes	Not applicable	Unclear	Yes	Unclear	No	No	4/11 yes
10	Ma et al. 2021	Unclear	Yes	Yes	No	No	Yes	Yes	Yes	No	No	No	5/11 yes
11	Maqsood et al. 2021	Not applicable	Yes	Yes	No	No	Yes	Yes	Yes	Unclear	No	Yes	6/11 yes
12	Hui Xian Foo et al. 2024	No	Yes	Yes	No	No	Yes	Yes	Yes	No	No	No	5/11 yes
13	Pan et al. 2024	Yes	Yes	Yes	No	No	Yes	Yes	Yes	No	No	No	6/11 yes
14	Rashad et al. 2024	Unclear	Yes	Yes	No	Yes	Yes	Unclear	Yes	No	No	Yes	6/11 yes

## Sheet: RCT
Study ID	Author (Year)	Was true randomization used for assignment of participants to treatment groups?	Was allocation to treatment groups concealed?	Were treatment groups similar at baseline?	Were participants blind to treatment assignment?	Were those delivering treatment blind to treatment assignment?	Were outcomes assessors blind to treatment assignment?	Were treatment groups treated identically other than the intervention of interest?	Was follow-up complete, and if not, were differences between groups in terms of their follow-up adequately described and analyzed?	Were participants analyzed in the groups to which they were randomized?	Were outcomes measured in the same way for treatment groups?	Were outcomes measured in a reliable way?	Was appropriate statistical analysis used?	Was the trial design appropriate, and were any deviations from the standard RCT design accounted for?	Overall Comment
1	Sharma et al. 2016	Yes	Unclear	Unclear	No	No	Yes	No	Yes	Unclear	Unclear	Unclear	No	No	3/13 yes
2	Pushker et al. 2021	Yes	Unclear	Yes	No	No	Yes	No	Yes	Unclear	Yes	Unclear	No	No	5/13 yes
3	Sharma et al. 2024	Yes	Unclear	Yes	Yes	Unclear	Yes	Unclear	Yes	Unclear	Unclear	Unclear	No	No	5/13 yes

## Sheet: Case-Control
Study ID	Author (Year)	Were the groups comparable other than the presence of disease in cases or the absence of disease in controls?	Were cases and controls matched appropriately?	Were the same criteria used for identification of cases and controls?	Was exposure measured in a standard, valid and reliable way?	Was exposure measured in the same way for cases and controls?	Were confounding factors identified?	Were strategies to deal with confounding factors stated?	Were outcomes assessed in a standard, valid and reliable way for cases and controls?	Was the exposure period of interest long enough to be meaningful?	Was appropriate statistical analysis used?			Was the trial design appropriate, and were any deviations from the standard RCT design accounted for?	Overall Comment
1	Hsu et al. 2012	Unclear	No	Yes	Yes	Yes	Unclear	No	Yes	Yes	Unclear				5/10 yes

## Sheet: NRCT
Study ID	Author (Year)	Is it clear in the study what is the “cause” and what is the “effect” (i.e. there is no confusion about which variable comes first)?	Was there a control group?	Were participants included in any comparisons similar?	Were the participants included in any comparisons receiving similar treatment/care, other than the exposure or intervention of interest?	Were there multiple measurements of the outcome, both pre and post the intervention/exposure?	Were the outcomes of participants included in any comparisons measured in the same way?	Were outcomes measured in a reliable way?	Was follow-up complete and if not, were differences between groups in terms of their follow-up adequately described and analyzed?	Was appropriate statistical analysis used?
1	Ravindra et al. 2023	Yes	Yes	Yes	Yes	Yes	Yes	Unclear	Unclear	No					6/9 yes
2	Soma et al. 2024	Yes	No	Not applicable	Not applicable	Yes	Yes	Unclear	Yes	No					4/9 yes
